# Supplementary material for: Progesterone induces meiosis through two obligate co-receptors with PLA2 activity
Source: eLife. 2025 Jan 28;13:RP92635. doi: 10.7554/eLife.92635 (PMC11774516; doi:10.7554/eLife.92635)
Supplement: Figure 1—source data 1. [file elife-92635-fig1-data1.zip]

Archive with 15 entries (11 files):
- Figure 1 - source data 1/Figure 1 - source data 1D - RAW/
- Figure 1 - source data 1/Figure 1 - source data 1D - RAW/ABHD2.tif
- Figure 1 - source data 1/Figure 1 - source data 1D - RAW/Tubulin M800.tif
- Figure 1 - source data 1/Figure 1 - source data 1F - RAW/
- Figure 1 - source data 1/Figure 1 - source data 1F - RAW/p-cdc2 and p-plk1.tif
- Figure 1 - source data 1/Figure 1 - source data 1F - RAW/p-MAPK and Tubulin M800.tif
- Figure 1 - source data 1/Figure 1 - source data 1J - RAW/
- Figure 1 - source data 1/Figure 1 - source data 1J - RAW/ABHD2.tif
- Figure 1 - source data 1/Figure 1 - source data 1J - RAW/p-cdc2 - 20 sec.tif
- Figure 1 - source data 1/Figure 1 - source data 1J - RAW/p-MAPK and Tubulin M800.tif
- Figure 1 - source data 1/Figure 1 - source data 1J - RAW/p-plk1 - 1 min.tif
- Figure 1 - source data 1/Figure 1 - source data 1L - RAW/
- Figure 1 - source data 1/Figure 1 - source data 1L - RAW/p-cdc2 - 20 sec.tif
- Figure 1 - source data 1/Figure 1 - source data 1L - RAW/p-MAPK and Tubulin M800.tif
- Figure 1 - source data 1/Figure 1 - source data 1L - RAW/p-plk1 - 1 min.tif
