# Supplementary material for: Progesterone induces meiosis through two obligate co-receptors with PLA2 activity
Source: eLife. 2025 Jan 28;13:RP92635. doi: 10.7554/eLife.92635 (PMC11774516; doi:10.7554/eLife.92635)
Supplement: Figure 1—source data 2. [file elife-92635-fig1-data2.zip]

Archive with 8 entries (4 files):
- Figure 1 - source data 2/Figure 1 - source data 1D - Labeled/
- Figure 1 - source data 2/Figure 1 - source data 1D - Labeled/1D- Labeled.JPG
- Figure 1 - source data 2/Figure 1 - source data 1F - Labeled/
- Figure 1 - source data 2/Figure 1 - source data 1F - Labeled/1F - Labeled.JPG
- Figure 1 - source data 2/Figure 1 - source data 1J - Labeled/
- Figure 1 - source data 2/Figure 1 - source data 1J - Labeled/1J labeled.JPG
- Figure 1 - source data 2/Figure 1 - source data 1L - Labeled/
- Figure 1 - source data 2/Figure 1 - source data 1L - Labeled/1L Labeled.JPG
