# Supplementary material for: Progesterone induces meiosis through two obligate co-receptors with PLA2 activity
Source: eLife. 2025 Jan 28;13:RP92635. doi: 10.7554/eLife.92635 (PMC11774516; doi:10.7554/eLife.92635)
Supplement: Figure 1—figure supplement 1—source data 1. [file elife-92635-fig1-figsupp1-data1.zip]

Archive with 4 entries (2 files):
- Figure 1 - Figure supplement 1 - source data 1/Figure 1 -  Figure supplement 1C Raw/
- Figure 1 - Figure supplement 1 - source data 1/Figure 1 -  Figure supplement 1C Raw/Tubulin and GFP.tif
- Figure 1 - Figure supplement 1 - source data 1/Figure 1 -  Figure supplement 1D Raw/
- Figure 1 - Figure supplement 1 - source data 1/Figure 1 -  Figure supplement 1D Raw/ABHD2 and Tubulin.tif
