# Supplementary material for: Progesterone induces meiosis through two obligate co-receptors with PLA2 activity
Source: eLife. 2025 Jan 28;13:RP92635. doi: 10.7554/eLife.92635 (PMC11774516; doi:10.7554/eLife.92635)
Supplement: Figure 3—source data 2. [file elife-92635-fig3-data2.zip]

Archive with 8 entries (4 files):
- Figure 3 - source data 2/Figure 3 - source data 3B - Labeled/
- Figure 3 - source data 2/Figure 3 - source data 3B - Labeled/3B Labeled.JPG
- Figure 3 - source data 2/Figure 3 - source data 3C - Labeled/
- Figure 3 - source data 2/Figure 3 - source data 3C - Labeled/3C Labeled.JPG
- Figure 3 - source data 2/Figure 3 - source data 3G - Labeled/
- Figure 3 - source data 2/Figure 3 - source data 3G - Labeled/3G Labeled.JPG
- Figure 3 - source data 2/Figure 3 - source data 3L - Labeled/
- Figure 3 - source data 2/Figure 3 - source data 3L - Labeled/3L Labeled.JPG
