# Supplementary material for: Progesterone induces meiosis through two obligate co-receptors with PLA2 activity
Source: eLife. 2025 Jan 28;13:RP92635. doi: 10.7554/eLife.92635 (PMC11774516; doi:10.7554/eLife.92635)
Supplement: Figure 4—source data 1. [file elife-92635-fig4-data1.zip]

Archive with 13 entries (10 files):
- Figure 4 - source data 1/Figure 4 - source data 4C - RAW/
- Figure 4 - source data 1/Figure 4 - source data 4C - RAW/S1PR3 R800.tif
- Figure 4 - source data 1/Figure 4 - source data 4C - RAW/then APPL1 R800.tif
- Figure 4 - source data 1/Figure 4 - source data 4C - RAW/Tubulin M680.tif
- Figure 4 - source data 1/Figure 4 - source data 4E - RAW/
- Figure 4 - source data 1/Figure 4 - source data 4E - RAW/p-cdc2.tif
- Figure 4 - source data 1/Figure 4 - source data 4E - RAW/p-MAPK and Tubulin M800.tif
- Figure 4 - source data 1/Figure 4 - source data 4E - RAW/p-plk1.tif
- Figure 4 - source data 1/Figure 4 - source data 4F - RAW/
- Figure 4 - source data 1/Figure 4 - source data 4F - RAW/p-cdc2 20 sec.tif
- Figure 4 - source data 1/Figure 4 - source data 4F - RAW/p-cdc25 S216.tif
- Figure 4 - source data 1/Figure 4 - source data 4F - RAW/p-MAPK and Tubulin M800.tif
- Figure 4 - source data 1/Figure 4 - source data 4F - RAW/p-plk1 1 min.tif
