# Supplementary material for: Progesterone induces meiosis through two obligate co-receptors with PLA2 activity
Source: eLife. 2025 Jan 28;13:RP92635. doi: 10.7554/eLife.92635 (PMC11774516; doi:10.7554/eLife.92635)
Supplement: Figure 4—source data 2. [file elife-92635-fig4-data2.zip]

Archive with 6 entries (3 files):
- Figure 4 - source data 2/Figure 4 - source data 4C - Labeled/
- Figure 4 - source data 2/Figure 4 - source data 4C - Labeled/4C Labeled.JPG
- Figure 4 - source data 2/Figure 4 - source data 4E - Labeled/
- Figure 4 - source data 2/Figure 4 - source data 4E - Labeled/4E Labeled.JPG
- Figure 4 - source data 2/Figure 4 - source data 4F - Labeled/
- Figure 4 - source data 2/Figure 4 - source data 4F - Labeled/4F Labeled.JPG
