# Supplementary material for: Progesterone induces meiosis through two obligate co-receptors with PLA2 activity
Source: eLife. 2025 Jan 28;13:RP92635. doi: 10.7554/eLife.92635 (PMC11774516; doi:10.7554/eLife.92635)
Supplement: Figure 4—figure supplement 1—source data 1. [file elife-92635-fig4-figsupp1-data1.zip]

Archive with 11 entries (7 files):
- Figure 4 - Figure supplement 4 - source data 1/
- Figure 4 - Figure supplement 4 - source data 1/Figure 4 -  Figure supplement 4B - RAW/
- Figure 4 - Figure supplement 4 - source data 1/Figure 4 -  Figure supplement 4B - RAW/GFP and Tubulin.tif
- Figure 4 - Figure supplement 4 - source data 1/Figure 4 -  Figure supplement 4D - RAW/
- Figure 4 - Figure supplement 4 - source data 1/Figure 4 -  Figure supplement 4D - RAW/p-cdc2 - 20 sec.tif
- Figure 4 - Figure supplement 4 - source data 1/Figure 4 -  Figure supplement 4D - RAW/p-MAPK and Tubulin M800.tif
- Figure 4 - Figure supplement 4 - source data 1/Figure 4 -  Figure supplement 4D - RAW/p-plk1 - 1 min.tif
- Figure 4 - Figure supplement 4 - source data 1/Figure 4 -  Figure supplement 4F - RAW/
- Figure 4 - Figure supplement 4 - source data 1/Figure 4 -  Figure supplement 4F - RAW/p-cdc2 20 sec.tif
- Figure 4 - Figure supplement 4 - source data 1/Figure 4 -  Figure supplement 4F - RAW/p-MAPK and Tubulin M800.tif
- Figure 4 - Figure supplement 4 - source data 1/Figure 4 -  Figure supplement 4F - RAW/p-plk1 - 1 min.tif
