# Supplementary material for: Progesterone induces meiosis through two obligate co-receptors with PLA2 activity
Source: eLife. 2025 Jan 28;13:RP92635. doi: 10.7554/eLife.92635 (PMC11774516; doi:10.7554/eLife.92635)
Supplement: Figure 4—figure supplement 1—source data 2. [file elife-92635-fig4-figsupp1-data2.zip]

Archive with 6 entries (3 files):
- Figure 4 - Figure supplement 4 - source data 2/Figure 4 -  Figure supplement 4B - Labeled/
- Figure 4 - Figure supplement 4 - source data 2/Figure 4 -  Figure supplement 4B - Labeled/Figure 4 - source data Figure supplement 4B Labeled.JPG
- Figure 4 - Figure supplement 4 - source data 2/Figure 4 -  Figure supplement 4D - Labeled/
- Figure 4 - Figure supplement 4 - source data 2/Figure 4 -  Figure supplement 4D - Labeled/Figure 4 - source data Figure supplement 4D Labeled.JPG
- Figure 4 - Figure supplement 4 - source data 2/Figure 4 -  Figure supplement 4F - Labeled/
- Figure 4 - Figure supplement 4 - source data 2/Figure 4 -  Figure supplement 4F - Labeled/Figure 4 - source data Figure supplement 4F Labeled.JPG
