# Supplementary material for: Progesterone induces meiosis through two obligate co-receptors with PLA2 activity
Source: eLife. 2025 Jan 28;13:RP92635. doi: 10.7554/eLife.92635 (PMC11774516; doi:10.7554/eLife.92635)
Supplement: Figure 5—source data 1. [file elife-92635-fig5-data1.zip]

Archive with 5 entries (3 files):
- Figure 5 - source data 1/Figure 5 - source data 5C - RAW/
- Figure 5 - source data 1/Figure 5 - source data 5C - RAW/His.tif
- Figure 5 - source data 1/Figure 5 - source data 5E - RAW/
- Figure 5 - source data 1/Figure 5 - source data 5E - RAW/ABHD2.tif
- Figure 5 - source data 1/Figure 5 - source data 5E - RAW/GFP R800.tif
