# Supplementary material for: Progesterone induces meiosis through two obligate co-receptors with PLA2 activity
Source: eLife. 2025 Jan 28;13:RP92635. doi: 10.7554/eLife.92635 (PMC11774516; doi:10.7554/eLife.92635)
Supplement: Figure 5—source data 2. [file elife-92635-fig5-data2.zip]

Archive with 4 entries (2 files):
- Figure 5 - source data 2/Figure 5 - source data 5C - Labeled/
- Figure 5 - source data 2/Figure 5 - source data 5C - Labeled/5C Labeled.JPG
- Figure 5 - source data 2/Figure 5 - source data 5E - Labeled/
- Figure 5 - source data 2/Figure 5 - source data 5E - Labeled/5E Labeled.JPG
