# Supplementary material for: Progesterone induces meiosis through two obligate co-receptors with PLA2 activity
Source: eLife. 2025 Jan 28;13:RP92635. doi: 10.7554/eLife.92635 (PMC11774516; doi:10.7554/eLife.92635)
Supplement: Figure 6—source data 1. [file elife-92635-fig6-data1.zip]

Archive with 9 entries (7 files):
- Figure 6 - source data 1/Figure 6 - source data 6F - RAW/
- Figure 6 - source data 1/Figure 6 - source data 6F - RAW/GFP - Tubulin and Snap25.tif
- Figure 6 - source data 1/Figure 6 - source data 6G - RAW/
- Figure 6 - source data 1/Figure 6 - source data 6G - RAW/p-cdc2 - 20 sec - section 2.tif
- Figure 6 - source data 1/Figure 6 - source data 6G - RAW/p-cdc2 20 sec - section 1.tif
- Figure 6 - source data 1/Figure 6 - source data 6G - RAW/pMAPK and Tubulin M800 - section 1.tif
- Figure 6 - source data 1/Figure 6 - source data 6G - RAW/p-MAPK and Tubulin M800 - section 2.tif
- Figure 6 - source data 1/Figure 6 - source data 6G - RAW/p-plk1 - 1 min - section 1.tif
- Figure 6 - source data 1/Figure 6 - source data 6G - RAW/p-plk1 - 1 min - section 2.tif
