# Supplementary material for: Progesterone induces meiosis through two obligate co-receptors with PLA2 activity
Source: eLife. 2025 Jan 28;13:RP92635. doi: 10.7554/eLife.92635 (PMC11774516; doi:10.7554/eLife.92635)
Supplement: Figure 6—source data 2. [file elife-92635-fig6-data2.zip]

Archive with 4 entries (2 files):
- Figure 6 - source data 2/Figure 6 - source data 6F - Labeled/
- Figure 6 - source data 2/Figure 6 - source data 6F - Labeled/6F Labeled.JPG
- Figure 6 - source data 2/Figure 6 - source data 6G - Labeled/
- Figure 6 - source data 2/Figure 6 - source data 6G - Labeled/6G Labeled.JPG
