# Supplementary material for: Progesterone induces meiosis through two obligate co-receptors with PLA2 activity
Source: eLife. 2025 Jan 28;13:RP92635. doi: 10.7554/eLife.92635 (PMC11774516; doi:10.7554/eLife.92635)
Supplement: Source data 1. [file elife-92635-data1.zip]

Archive with 72 entries (47 files):
- Figure 1 - Figure supplement 1 - source data 1/
- Figure 1 - Figure supplement 1 - source data 1/Figure 1 -  Figure supplement 1C Raw/
- Figure 1 - Figure supplement 1 - source data 1/Figure 1 -  Figure supplement 1C Raw/Tubulin and GFP.tif
- Figure 1 - Figure supplement 1 - source data 1/Figure 1 -  Figure supplement 1D Raw/
- Figure 1 - Figure supplement 1 - source data 1/Figure 1 -  Figure supplement 1D Raw/ABHD2 and Tubulin.tif
- Figure 1 - source data 1/
- Figure 1 - source data 1/Figure 1 - source data 1D - RAW/
- Figure 1 - source data 1/Figure 1 - source data 1D - RAW/ABHD2.tif
- Figure 1 - source data 1/Figure 1 - source data 1D - RAW/Tubulin M800.tif
- Figure 1 - source data 1/Figure 1 - source data 1F - RAW/
- Figure 1 - source data 1/Figure 1 - source data 1F - RAW/p-cdc2 and p-plk1.tif
- Figure 1 - source data 1/Figure 1 - source data 1F - RAW/p-MAPK and Tubulin M800.tif
- Figure 1 - source data 1/Figure 1 - source data 1J - RAW/
- Figure 1 - source data 1/Figure 1 - source data 1J - RAW/ABHD2.tif
- Figure 1 - source data 1/Figure 1 - source data 1J - RAW/p-cdc2 - 20 sec.tif
- Figure 1 - source data 1/Figure 1 - source data 1J - RAW/p-MAPK and Tubulin M800.tif
- Figure 1 - source data 1/Figure 1 - source data 1J - RAW/p-plk1 - 1 min.tif
- Figure 1 - source data 1/Figure 1 - source data 1L - RAW/
- Figure 1 - source data 1/Figure 1 - source data 1L - RAW/p-cdc2 - 20 sec.tif
- Figure 1 - source data 1/Figure 1 - source data 1L - RAW/p-MAPK and Tubulin M800.tif
- Figure 1 - source data 1/Figure 1 - source data 1L - RAW/p-plk1 - 1 min.tif
- Figure 3 - source data 1/
- Figure 3 - source data 1/Figure 3 - source data 3B - RAW/
- Figure 3 - source data 1/Figure 3 - source data 3B - RAW/p-cdc2 - 20 sec.tif
- Figure 3 - source data 1/Figure 3 - source data 3B - RAW/p-MAPK and Tubulin M800.tif
- Figure 3 - source data 1/Figure 3 - source data 3B - RAW/p-plk1 - 1 min.tif
- Figure 3 - source data 1/Figure 3 - source data 3C - RAW/
- Figure 3 - source data 1/Figure 3 - source data 3C - RAW/p-cdc2 and p-plk1.tif
- Figure 3 - source data 1/Figure 3 - source data 3C - RAW/p-MAPK and Tubulin M800.tif
- Figure 3 - source data 1/Figure 3 - source data 3G - RAW/
- Figure 3 - source data 1/Figure 3 - source data 3G - RAW/p-cdc2 - 20 sec.tif
- Figure 3 - source data 1/Figure 3 - source data 3G - RAW/p-plk1 - 1 min.tif
- Figure 3 - source data 1/Figure 3 - source data 3G - RAW/pMAPK and Tubulin M800.tif
- Figure 3 - source data 1/Figure 3 - source data 3L - RAW/
- Figure 3 - source data 1/Figure 3 - source data 3L - RAW/p-cdc2 and p-plk1.tif
- Figure 3 - source data 1/Figure 3 - source data 3L - RAW/p-MAPK and Tubulin M800.tif
- Figure 4 - source data 1/
- Figure 4 - source data 1/Figure 4 - source data 4C - RAW/
- Figure 4 - source data 1/Figure 4 - source data 4C - RAW/S1PR3 R800.tif
- Figure 4 - source data 1/Figure 4 - source data 4C - RAW/then APPL1 R800.tif
- Figure 4 - source data 1/Figure 4 - source data 4C - RAW/Tubulin M680.tif
- Figure 4 - source data 1/Figure 4 - source data 4E - RAW/
- Figure 4 - source data 1/Figure 4 - source data 4E - RAW/p-cdc2.tif
- Figure 4 - source data 1/Figure 4 - source data 4E - RAW/p-MAPK and Tubulin M800.tif
- Figure 4 - source data 1/Figure 4 - source data 4E - RAW/p-plk1.tif
- Figure 4 - source data 1/Figure 4 - source data 4F - RAW/
- Figure 4 - source data 1/Figure 4 - source data 4F - RAW/p-cdc2 20 sec.tif
- Figure 4 - source data 1/Figure 4 - source data 4F - RAW/p-cdc25 S216.tif
- Figure 4 - source data 1/Figure 4 - source data 4F - RAW/p-MAPK and Tubulin M800.tif
- Figure 4 - source data 1/Figure 4 - source data 4F - RAW/p-plk1 1 min.tif
- Figure 5 - Figure supplement 5 - source data 1/
- Figure 5 - Figure supplement 5 - source data 1/Figure 5 - Figure supplement 5A - RAW/
- Figure 5 - Figure supplement 5 - source data 1/Figure 5 - Figure supplement 5A - RAW/ABHD2 - Input.tif
- Figure 5 - Figure supplement 5 - source data 1/Figure 5 - Figure supplement 5A - RAW/ABHD2 - IP.tif
- Figure 5 - Figure supplement 5 - source data 1/Figure 5 - Figure supplement 5A - RAW/GFP R800 - IP.tif
- Figure 5 - Figure supplement 5 - source data 1/Figure 5 - Figure supplement 5A - RAW/Tubulin M680 - Input.tif
- Figure 5 - source data 1/
- Figure 5 - source data 1/Figure 5 - source data 5C - RAW/
- Figure 5 - source data 1/Figure 5 - source data 5C - RAW/His.tif
- Figure 5 - source data 1/Figure 5 - source data 5E - RAW/
- Figure 5 - source data 1/Figure 5 - source data 5E - RAW/ABHD2.tif
- Figure 5 - source data 1/Figure 5 - source data 5E - RAW/GFP R800.tif
- Figure 6 - source data 1/
- Figure 6 - source data 1/Figure 6 - source data 6F - RAW/
- Figure 6 - source data 1/Figure 6 - source data 6F - RAW/GFP - Tubulin and Snap25.tif
- Figure 6 - source data 1/Figure 6 - source data 6G - RAW/
- Figure 6 - source data 1/Figure 6 - source data 6G - RAW/p-cdc2 - 20 sec - section 2.tif
- Figure 6 - source data 1/Figure 6 - source data 6G - RAW/p-cdc2 20 sec - section 1.tif
- Figure 6 - source data 1/Figure 6 - source data 6G - RAW/p-MAPK and Tubulin M800 - section 2.tif
- Figure 6 - source data 1/Figure 6 - source data 6G - RAW/p-plk1 - 1 min - section 1.tif
- Figure 6 - source data 1/Figure 6 - source data 6G - RAW/p-plk1 - 1 min - section 2.tif
- Figure 6 - source data 1/Figure 6 - source data 6G - RAW/pMAPK and Tubulin M800 - section 1.tif
