# Supplementary material for: Progesterone induces meiosis through two obligate co-receptors with PLA2 activity
Source: eLife. 2025 Jan 28;13:RP92635. doi: 10.7554/eLife.92635 (PMC11774516; doi:10.7554/eLife.92635)
Supplement: Source data 2. [file elife-92635-data2.zip]

Archive with 50 entries (21 files):
- Figure 1 - Figure supplement 1 - source data 2/
- Figure 1 - Figure supplement 1 - source data 2/Figure 1 - Figure supplement 1C Labeled/
- Figure 1 - Figure supplement 1 - source data 2/Figure 1 - Figure supplement 1C Labeled/Figure 1 - source data Figure supplement 1C Labeled.JPG
- Figure 1 - Figure supplement 1 - source data 2/Figure 1 - Figure supplement 1D Labeled/
- Figure 1 - Figure supplement 1 - source data 2/Figure 1 - Figure supplement 1D Labeled/Figure 1 - source data Figure supplement 1D Labeled.JPG
- Figure 1 - source data 2/
- Figure 1 - source data 2/Figure 1 - source data 1D - Labeled/
- Figure 1 - source data 2/Figure 1 - source data 1D - Labeled/1D- Labeled.JPG
- Figure 1 - source data 2/Figure 1 - source data 1F - Labeled/
- Figure 1 - source data 2/Figure 1 - source data 1F - Labeled/1F - Labeled.JPG
- Figure 1 - source data 2/Figure 1 - source data 1J - Labeled/
- Figure 1 - source data 2/Figure 1 - source data 1J - Labeled/1J labeled.JPG
- Figure 1 - source data 2/Figure 1 - source data 1L - Labeled/
- Figure 1 - source data 2/Figure 1 - source data 1L - Labeled/1L Labeled.JPG
- Figure 3 - source data 2/
- Figure 3 - source data 2/Figure 3 - source data 3B - Labeled/
- Figure 3 - source data 2/Figure 3 - source data 3B - Labeled/3B Labeled.JPG
- Figure 3 - source data 2/Figure 3 - source data 3C - Labeled/
- Figure 3 - source data 2/Figure 3 - source data 3C - Labeled/3C Labeled.JPG
- Figure 3 - source data 2/Figure 3 - source data 3G - Labeled/
- Figure 3 - source data 2/Figure 3 - source data 3G - Labeled/3G Labeled.JPG
- Figure 3 - source data 2/Figure 3 - source data 3L - Labeled/
- Figure 3 - source data 2/Figure 3 - source data 3L - Labeled/3L Labeled.JPG
- Figure 4 - Figure supplement 4 - source data 2/
- Figure 4 - Figure supplement 4 - source data 2/Figure 4 -  Figure supplement 4B - Labeled/
- Figure 4 - Figure supplement 4 - source data 2/Figure 4 -  Figure supplement 4B - Labeled/Figure 4 - source data Figure supplement 4B Labeled.JPG
- Figure 4 - Figure supplement 4 - source data 2/Figure 4 -  Figure supplement 4D - Labeled/
- Figure 4 - Figure supplement 4 - source data 2/Figure 4 -  Figure supplement 4D - Labeled/Figure 4 - source data Figure supplement 4D Labeled.JPG
- Figure 4 - Figure supplement 4 - source data 2/Figure 4 -  Figure supplement 4F - Labeled/
- Figure 4 - Figure supplement 4 - source data 2/Figure 4 -  Figure supplement 4F - Labeled/Figure 4 - source data Figure supplement 4F Labeled.JPG
- Figure 4 - source data 2/
- Figure 4 - source data 2/Figure 4 - source data 4C - Labeled/
- Figure 4 - source data 2/Figure 4 - source data 4C - Labeled/4C Labeled.JPG
- Figure 4 - source data 2/Figure 4 - source data 4E - Labeled/
- Figure 4 - source data 2/Figure 4 - source data 4E - Labeled/4E Labeled.JPG
- Figure 4 - source data 2/Figure 4 - source data 4F - Labeled/
- Figure 4 - source data 2/Figure 4 - source data 4F - Labeled/4F Labeled.JPG
- Figure 5 - Figure supplement 5 - source data 2/
- Figure 5 - Figure supplement 5 - source data 2/Figure 5 - Figure supplement 5A - Labeled/
- Figure 5 - Figure supplement 5 - source data 2/Figure 5 - Figure supplement 5A - Labeled/Figure 5 - source data Figure supplement 5A - Labeled.JPG
- Figure 5 - source data 2/
- Figure 5 - source data 2/Figure 5 - source data 5C - Labeled/
- Figure 5 - source data 2/Figure 5 - source data 5C - Labeled/5C Labeled.JPG
- Figure 5 - source data 2/Figure 5 - source data 5E - Labeled/
- Figure 5 - source data 2/Figure 5 - source data 5E - Labeled/5E Labeled.JPG
- Figure 6 - source data 2/
- Figure 6 - source data 2/Figure 6 - source data 6F - Labeled/
- Figure 6 - source data 2/Figure 6 - source data 6F - Labeled/6F Labeled.JPG
- Figure 6 - source data 2/Figure 6 - source data 6G - Labeled/
- Figure 6 - source data 2/Figure 6 - source data 6G - Labeled/6G Labeled.JPG
